# Supplementary material for: The Associations of Meteorological and Environmental Factors with Memory Function of the Older Age in Urban Areas
Source: Int J Environ Res Public Health. 2022 Apr 30;19(9):5484. doi: 10.3390/ijerph19095484 (PMC9105547; doi:10.3390/ijerph19095484)
Supplement: Supplementary file 1 [file ijerph-19-05484-s001.zip]

Archive with 1 entries (1 files):
- ijerph-1649124-supplementary.pdf
